# Supplementary material for: Development of a Molecular Aptamer Beacon Applied to Magnetic-Assisted RNA Extraction for Detection of Dengue and Zika Viruses Using Clinical Samples
Source: Int J Mol Sci. 2022 Nov 10;23(22):13866. doi: 10.3390/ijms232213866 (PMC9693377; doi:10.3390/ijms232213866)
Supplement: Supplementary file 1 [file ijms-23-13866-s001.zip]

Archive with 1 entries (1 files):
- ijms-1956186-supplementary.pdf
